# Supplementary material for: Biocompatible Diselenide-Containing Protein Hydrogels with Effective Visible-Light-Initiated Self-Healing Properties
Source: Polymers (Basel). 2021 Dec 13;13(24):4360. doi: 10.3390/polym13244360 (PMC8707953; doi:10.3390/polym13244360)
Supplement: Supplementary file 1 [file polymers-13-04360-s001.zip]

Archive with 1 entries (1 files):
- polymers-1483892-supplementary.pdf
